# Supplementary material for: Association of Serum Bilirubin and Functional Variants of Heme Oxygenase 1 and Bilirubin UDP-Glucuronosyl Transferase Genes in Czech Adult Patients with Non-Alcoholic Fatty Liver Disease
Source: Antioxidants (Basel). 2021 Dec 15;10(12):2000. doi: 10.3390/antiox10122000 (PMC8698489; doi:10.3390/antiox10122000)
Supplement: Supplementary file 1 [file antioxidants-10-02000-s001.zip]

Archive with 1 entries (1 files):
- antioxidants-1479193-supplementary.pdf
